# Supplementary material for: Senescent B cells regulate CD38 expression via FOXO1 in pneumonia resulting from PIK3CD (R437C) mutations
Source: Life Med. 2025 Nov 25;4(5):lnaf030. doi: 10.1093/lifemedi/lnaf030 (PMC12853000; doi:10.1093/lifemedi/lnaf030)
Supplement: lnaf030_Supplementary_Data [file lnaf030_supplementary_data.zip]

Archive with 2 entries (2 files):
- Fig_PIK3CD mutant Revised_0828_figure_SI.pdf
- Senescent B Cells Regulate CD38 Expression via FOXO1 in Pneumonia Resulting from PIK3CD_SI.docx
